# Supplementary material for: Changes in visual function and retinal structure in the progression of Alzheimer's disease
Source: PLoS One. 2019 Aug 15;14(8):e0220535. doi: 10.1371/journal.pone.0220535 (PMC6695171; doi:10.1371/journal.pone.0220535)
Supplement: S1 File — (ZIP) [file pone.0220535.s001.zip]

Archive with 2 entries (2 files):
- PONE-D-19-08517 retinal layers.sav
- PONE-D-19-08517.sav
